# Supplementary material for: Effects of a Synchronous Telehealth Exercise Program on Clinical, Functional, and Psychosocial Outcomes in Individuals with Type 2 Diabetes Mellitus (RED Study): A Randomized Clinical Trial
Source: Int J Environ Res Public Health. 2026 Jun 8;23(6):773. doi: 10.3390/ijerph23060773 (PMC13299911; doi:10.3390/ijerph23060773)
Supplement: Supplementary file 1 [file ijerph-23-00773-s001.zip]

Archive with 1 entries (1 files):
- ijerph-4344348-supplementary.pdf
